# Supplementary material for: Fourth Dose of mRNA COVID-19 Vaccine Transiently Reactivates Spike-Specific Immunological Memory in People Living with HIV (PLWH)
Source: Biomedicines. 2022 Dec 15;10(12):3261. doi: 10.3390/biomedicines10123261 (PMC9775459; doi:10.3390/biomedicines10123261)
Supplement: Supplementary file 1 [file biomedicines-10-03261-s001.zip]

Archive with 1 entries (1 files):
- biomedicines-1980850-supplementary.pdf
